# Supplementary material for: A new cryptic species of Nagiella Munroe from China revealed by DNA barcodes and morphological evidence (Lepidoptera, Crambidae, Spilomelinae)
Source: Zookeys. 2017 Jun 8;(679):65–76. doi: 10.3897/zookeys.679.11960 (PMC5523397; doi:10.3897/zookeys.679.11960)
Supplement: XML Treatment for Nagiella occultalis [file zookeys.679.11960-treatment1.xml]

<!DOCTYPE tp:taxon-treatment
  PUBLIC "-//TaxonX//DTD Taxonomic Treatment Publishing DTD v0 20100105//EN" "tax-treatment-NSO.dtd">
<tp:taxon-treatment xmlns:tp="http://www.plazi.org/taxpub"><tp:treatment-meta><kwd-group><label>Taxon classification</label><kwd><named-content xmlns:xlink="http://www.w3.org/1999/xlink" content-type="kingdom">Animalia</named-content></kwd><kwd><named-content xmlns:xlink="http://www.w3.org/1999/xlink" content-type="order">Lepidoptera</named-content></kwd><kwd><named-content xmlns:xlink="http://www.w3.org/1999/xlink" content-type="family">Crambidae</named-content></kwd></kwd-group><mixed-citation publication-type="journal"><person-group><name><surname>Ullah</surname><given-names>Misbah</given-names></name><name><surname>Yang</surname><given-names>Zhaofu</given-names></name><name><surname>Qiao</surname><given-names>Pingping</given-names></name><name><surname>Zhang</surname><given-names>Yalin</given-names></name></person-group><article-title>A new cryptic species of <italic><tp:taxon-name><tp:taxon-name-part taxon-name-part-type="genus" reg="Nagiella">Nagiella</tp:taxon-name-part></tp:taxon-name></italic> Munroe from China revealed by DNA barcodes and morphological evidence (<tp:taxon-name><tp:taxon-name-part taxon-name-part-type="order">Lepidoptera</tp:taxon-name-part></tp:taxon-name>, <tp:taxon-name><tp:taxon-name-part taxon-name-part-type="family">Crambidae</tp:taxon-name-part></tp:taxon-name>, <tp:taxon-name><tp:taxon-name-part taxon-name-part-type="subfamily">Spilomelinae</tp:taxon-name-part></tp:taxon-name>)</article-title><source>Zookeys</source><day>8</day><month>6</month><year>2017</year><volume>2017</volume><issue>679</issue><fpage>65</fpage><lpage>76</lpage><pub-id pub-id-type="doi">10.3897/zookeys.679.11960</pub-id></mixed-citation></tp:treatment-meta><tp:nomenclature><tp:taxon-name>
              <tp:taxon-name-part taxon-name-part-type="genus" reg="Nagiella">Nagiella</tp:taxon-name-part>
              <tp:taxon-name-part taxon-name-part-type="species" reg="occultalis">occultalis</tp:taxon-name-part>
              <object-id xmlns:xlink="http://www.w3.org/1999/xlink" content-type="zoobank" xlink:type="simple">http://zoobank.org/C252DFC4-FA47-4A75-85CE-3D7E99E25177</object-id>
            </tp:taxon-name><tp:taxon-authority>Misbah &amp; Yang</tp:taxon-authority><tp:taxon-status xmlns:xlink="http://www.w3.org/1999/xlink" xlink:type="simple">sp. n.</tp:taxon-status></tp:nomenclature><tp:treatment-sec sec-type="etymology" id="SECID0EM2AG"><title>Etymology.</title><p>The specific epithet refers to “cryptic”, as this previously undetected species stood within the <italic><tp:taxon-name><tp:taxon-name-part taxon-name-part-type="genus" reg="Nagiella">N.</tp:taxon-name-part> <tp:taxon-name-part taxon-name-part-type="species" reg="quadrimaculalis">quadrimaculalis</tp:taxon-name-part></tp:taxon-name></italic> complex.</p></tp:treatment-sec><tp:treatment-sec sec-type="diagnosis" id="SECID0E42AG"><title>Diagnosis.</title><p>This species can be distinguished from <italic><tp:taxon-name><tp:taxon-name-part taxon-name-part-type="genus" reg="Nagiella">N.</tp:taxon-name-part> <tp:taxon-name-part taxon-name-part-type="species" reg="quadrimaculalis">quadrimaculalis</tp:taxon-name-part></tp:taxon-name></italic> by the width and length of the uncus, the proportions of the valva and transtilla, and size of the forewing, as described in Table <xref ref-type="table" rid="T3">3</xref>.</p></tp:treatment-sec><tp:treatment-sec sec-type="description" id="SECID0ES3AG"><title>Description</title><p>
              <bold>(Figs <xref ref-type="fig" rid="F2">2A</xref>, <xref ref-type="fig" rid="F3">3</xref>).</bold> Body yellowish brown to black with white patches on wings. Length of forewing 15–16 mm. Head with frons shiny white, labial palpus bent over top of head. Patagium shiny black. Forewing dark brown, with small bean-shaped white spot of varying size near middle of reniform stigma in the base of discal cell; rectangular subdiscal white spot proportionally narrower or elongate. R<sub>1</sub> arising from cell at about apical third and almost parallel to Sc, R<sub>2</sub> parallel to R<sub>1</sub> but close to R<sub>3+4</sub>. R<sub>3</sub> and R<sub>4</sub> long stalked and reached apical margin. M<sub>2</sub> and M<sub>3</sub> closer to each other at base than M<sub>1</sub> (almost of the same length) but all median veins on equal distance on outer margin. Vein Cu<sub>2</sub> originating from 2/3 of the cell. Anal vein A<sub>1+2</sub> prominent and complete while A<sub>3</sub> diminished before mid-length of wing. Hind wing with bean-shaped white spots near outer margin of medial line at terminal part of discal cell; Sc, radial and M<sub>1</sub> on same stalk, anal vein A<sub>3</sub> incomplete.</p><!--PageBreak--><!--PageBreak--><p>
              <bold>Male genitalia (Fig. <xref ref-type="fig" rid="F4">4A, B</xref>).</bold> Uncus subtrapezoid in outline, posterolateral angles rounded, distal margin slightly notched medially. Gnathos with proximal arms extended transversely from teguminal margin and joined mesially into subclavate distal projection extended almost to level of apex of uncus. Subscaphium very elongate, apex extended beyond apex of valvae. Transtilla triangular, broad basally and apically narrower. Valva relatively short and broad with several thickened setae on posterior margin. Sella elongate, digitiform, straight laterally, apex rounded. Saccus roundly conical. Phallus cylindrical, terminal end somewhat tapered, cornutus absent.</p><!--PageBreak--><p>
              <bold>Female.</bold> Unknown</p></tp:treatment-sec><tp:treatment-sec sec-type="distribution" id="SECID0EP5AG"><title>Distribution.</title><p>China (Taibai Mountain, Shaanxi; Wufeng, Hubei).</p></tp:treatment-sec><tp:treatment-sec sec-type="type material" id="SECID0EU5AG"><title>Type material.</title><p>
              <bold>Holotype.</bold> ♂: China: Shaanxi, Taibai Mountain, 1051 m, 25 July 2014, Zhou Lin (NWAFU), Specimen ID: NAFU PYR002397. Genitalia slide number: NAFU PYR002397. <bold>Paratypes.</bold> 1 ♂, same data as the holotype except 24 July 2014; 1 ♂, China, Hubei, Wufeng, Changleping town, 14 July 2008, Zhao Lu.</p></tp:treatment-sec><tp:treatment-sec sec-type="remarks" id="SECID0E55AG"><title>Remarks.</title><p>The genus <italic><tp:taxon-name><tp:taxon-name-part taxon-name-part-type="genus" reg="Nagiella">Nagiella</tp:taxon-name-part></tp:taxon-name></italic>, formerly comprised of three recognized species widespread in Burma, China, Japan and Malaysia (Borneo and Sarawak), is now increased to four with <italic><tp:taxon-name><tp:taxon-name-part taxon-name-part-type="genus" reg="Nagiella">N.</tp:taxon-name-part> <tp:taxon-name-part taxon-name-part-type="species" reg="occultalis">occultalis</tp:taxon-name-part></tp:taxon-name></italic> sp. n.</p><fig id="F1" position="float" orientation="portrait"><label>Figure 1.</label><caption><p>Neighbor-joining tree (K2P) based on the 22 COI sequences of the three <italic><tp:taxon-name><tp:taxon-name-part taxon-name-part-type="genus" reg="Nagiella">Nagiella</tp:taxon-name-part></tp:taxon-name></italic> species from China, rooted with <italic><tp:taxon-name><tp:taxon-name-part taxon-name-part-type="genus" reg="Patania">Patania</tp:taxon-name-part> <tp:taxon-name-part taxon-name-part-type="species" reg="ruralis">ruralis</tp:taxon-name-part></tp:taxon-name></italic> as outgroup. Bootstrap values &lt;75 are not shown.</p></caption><graphic xmlns:xlink="http://www.w3.org/1999/xlink" xlink:href="zookeys-679-065-g001.jpg" position="float" orientation="portrait" xlink:type="simple" id="oo_139514.jpg"/></fig><fig id="F2" position="float" orientation="portrait"><label>Figure 2.</label><caption><p>Adults, dorsal aspect <bold>A</bold> <italic><tp:taxon-name><tp:taxon-name-part taxon-name-part-type="genus" reg="Nagiella">N.</tp:taxon-name-part> <tp:taxon-name-part taxon-name-part-type="species" reg="occultalis">occultalis</tp:taxon-name-part></tp:taxon-name></italic> sp. n. <bold>B</bold> <italic><tp:taxon-name><tp:taxon-name-part taxon-name-part-type="genus" reg="Nagiella">N.</tp:taxon-name-part> <tp:taxon-name-part taxon-name-part-type="species" reg="quadrimaculalis">quadrimaculalis</tp:taxon-name-part></tp:taxon-name></italic>.</p></caption><graphic xmlns:xlink="http://www.w3.org/1999/xlink" xlink:href="zookeys-679-065-g002.jpg" position="float" orientation="portrait" xlink:type="simple" id="oo_139515.jpg"/></fig><fig id="F3" position="float" orientation="portrait"><label>Figure 3.</label><caption><p>Wing venation of <italic><tp:taxon-name><tp:taxon-name-part taxon-name-part-type="genus" reg="Nagiella">N.</tp:taxon-name-part> <tp:taxon-name-part taxon-name-part-type="species" reg="occultalis">occultalis</tp:taxon-name-part></tp:taxon-name></italic> sp. n.</p></caption><graphic xmlns:xlink="http://www.w3.org/1999/xlink" xlink:href="zookeys-679-065-g003.jpg" position="float" orientation="portrait" xlink:type="simple" id="oo_139516.jpg"/></fig><table-wrap id="T3" position="float" orientation="portrait"><label>Table 3.</label><caption><p>Morphological differences between <italic><tp:taxon-name><tp:taxon-name-part taxon-name-part-type="genus" reg="Nagiella">Nagiella</tp:taxon-name-part> <tp:taxon-name-part taxon-name-part-type="species" reg="occultalis">occultalis</tp:taxon-name-part></tp:taxon-name></italic> sp. n. and <italic><tp:taxon-name><tp:taxon-name-part taxon-name-part-type="genus" reg="Nagiella">N.</tp:taxon-name-part> <tp:taxon-name-part taxon-name-part-type="species" reg="qudrimaculalis">qudrimaculalis</tp:taxon-name-part></tp:taxon-name></italic>.</p></caption><table id="TID0EVVBG" rules="all"><tbody><tr><th rowspan="1" colspan="1">Characteristics</th><th rowspan="1" colspan="1">
              <italic><tp:taxon-name><tp:taxon-name-part taxon-name-part-type="genus" reg="Nagiella">N.</tp:taxon-name-part> <tp:taxon-name-part taxon-name-part-type="species" reg="occultalis">occultalis</tp:taxon-name-part></tp:taxon-name></italic> sp. n.</th><th rowspan="1" colspan="1">
              <italic><tp:taxon-name><tp:taxon-name-part taxon-name-part-type="genus" reg="Nagiella">N.</tp:taxon-name-part> <tp:taxon-name-part taxon-name-part-type="species" reg="quadrimaculalis">quadrimaculalis</tp:taxon-name-part></tp:taxon-name></italic>
            </th></tr><tr><td rowspan="1" colspan="1">Forewing length</td><td rowspan="1" colspan="1">15–16 mm (Fig. <xref ref-type="fig" rid="F2">2A</xref>)</td><td rowspan="1" colspan="1">18–20 mm (Fig. <xref ref-type="fig" rid="F2">2B</xref>)</td></tr><tr><td rowspan="1" colspan="1">Small subdiscal spot on forewing</td><td rowspan="1" colspan="1">Proportionally narrower or elongate</td><td rowspan="1" colspan="1">Sub-quadrate</td></tr><tr><td rowspan="1" colspan="1">Uncus width and length</td><td rowspan="1" colspan="1">0.4 × 0.6 mm (Fig. <xref ref-type="fig" rid="F4">4A</xref>)</td><td rowspan="1" colspan="1">0.3 × 0.68 mm (Fig. <xref ref-type="fig" rid="F4">4C</xref>)</td></tr><tr><td rowspan="1" colspan="1">Posterior margin of uncus</td><td rowspan="1" colspan="1">Slightly notched medially</td><td rowspan="1" colspan="1">Evenly rounded</td></tr><tr><td rowspan="1" colspan="1">Valva</td><td rowspan="1" colspan="1">Broader, W/L 0.91 × 3.09 mm</td><td rowspan="1" colspan="1">Slender, W/L 0.7 mm × 2.08 mm</td></tr><tr><td rowspan="1" colspan="1">Sella with ventral edge</td><td rowspan="1" colspan="1">Straight</td><td rowspan="1" colspan="1">Slightly incurved</td></tr><tr><td rowspan="1" colspan="1">Subscaphium</td><td rowspan="1" colspan="1">Elongate, conical sclerotized</td><td rowspan="1" colspan="1">Unsclerotized</td></tr><tr><td rowspan="1" colspan="1">Size of transtilla</td><td rowspan="1" colspan="1">Narrower, 0.28 × 0.8 mm</td><td rowspan="1" colspan="1">Broadly triangular 0.3 × 0.9 mm</td></tr><tr><td rowspan="1" colspan="1">Phallus</td><td rowspan="1" colspan="1">Phallus L/valva L ratio 1.19 (Fig. <xref ref-type="fig" rid="F4">4B</xref>)</td><td rowspan="1" colspan="1">Phallus L/valva L ratio 1.7 (Fig. <xref ref-type="fig" rid="F4">4D</xref>)</td></tr></tbody></table></table-wrap><fig id="F4" position="float" orientation="portrait"><label>Figure 4.</label><caption><p>Male genitalia <bold>A, B</bold> <italic><tp:taxon-name><tp:taxon-name-part taxon-name-part-type="genus" reg="Nagiella">N.</tp:taxon-name-part> <tp:taxon-name-part taxon-name-part-type="species" reg="occultalis">occultalis</tp:taxon-name-part></tp:taxon-name></italic> sp. n., genitalia slide NAFU PYR 002397 <bold>C, D</bold> <italic><tp:taxon-name><tp:taxon-name-part taxon-name-part-type="genus" reg="Nagiella">N.</tp:taxon-name-part> <tp:taxon-name-part taxon-name-part-type="species" reg="quadrimaculalis">quadrimaculalis</tp:taxon-name-part></tp:taxon-name></italic>, genitalia slide NAFU PYR 002069.</p></caption><graphic xmlns:xlink="http://www.w3.org/1999/xlink" xlink:href="zookeys-679-065-g004.jpg" position="float" orientation="portrait" xlink:type="simple" id="oo_139517.jpg"/></fig></tp:treatment-sec></tp:taxon-treatment>
